# Supplementary material for: Prospective, multi-site evaluation of the Cepheid Xpert Xpress CoV-2 plus test on nasal and nasopharyngeal swabs
Source: J Clin Microbiol. 2024 Nov 6;62(12):e01219-24. doi: 10.1128/jcm.01219-24 (PMC11633094; doi:10.1128/jcm.01219-24)
Supplement: Supplemental tables — Tables S1 to S5. [file jcm.01219-24-s0001.xlsx]

## Sheet: TableS1
Supplemental Table 1: Comparison of Anterior Nasal Swabs and Nasopharyngeal Swab Samples on comparator using Contrived Samples
Analyte	Level *	Comparator Result for NP Swab Sample			Comparator Result for NS Sample			Equivalence Test
		NEG	POS	Positivity (%)	NEG	POS	Positivity (%)	p-value
SARS-CoV-2	~0.25x LoD	0	10	1	2	8	0.8	0.4737
	~1.5x LoD	0	30	1	0	30	1	1
	~3x LoD	0	10	1	0	10	1	1
	~10x LoD	0	10	1	0	10	1	1
	Negative	15	0	1	15	0	1	1
* Based on the LoD claimed in the comparator package insert

## Sheet: TableS2
Supplemental Table 2: Performance summary of Xpert Xpress CoV-2 plus in specimens from asymptomatic individuals
		BioFire RP 2.1
		Overall			NPS			NS
		Positive	Negative	Total	Positive	Negative	Total	Positive	Negative	Total
Xpert Xpress CoV-2 plus	Positive	10	4*	14	4	2	6	6	2	8
	Negative	2**	300	302	1	148	149	1	152	153
	Total	12	304	316	5	150	155	7	154	161
PPA		0.833			0.8			0.857
		(95% CI: 55.2% - 95.3%)			(95% CI: 37.6% - 96.4%)			(95% CI: 48.7% - 97.4%)
NPA		0.987			0.987			0.987
		(95% CI: 96.7% - 99.5%)			(95% CI: 95.3% - 99.6%)			(95% CI: 95.4% - 99.6%)
*Of the 4 specimens that yielded a FP result, 1 specimen yielded a positive result, 3 specimens yielded a negative result by the Hologic Panther Fusion SARS-CoV-2 EUA molecular test. Xpert Xpress CoV-2 plus reports SARS-CoV-2 POSITIVE if any of the 3 target genes (E, N2, or RdRP) is positive in a valid test. These specimens yielded late Cts: E (36.2 to 38.7), RdRP (39.2 to 41.3) and/or N2 (39.3 t…
**Of the 2 specimens with a FN result by Xpert Xpress CoV-2 plus, 2 yielded a negative result by the Hologic Panther Fusion SARS-CoV-2 EUA molecular test.

## Sheet: TableS3
Supplemental Table 3: Performance summary of Xpert Xpress CoV-2 plus by vaccination status and age of individual
Subgroups	Category	Total	TP	FN	TN	FP	PPA	NPA
							(95% CI)	(95% CI)
By Age Group (Years)	≤5	72	5	0	67	0	1	1
							(56.6% - 100.0%)	(94.6% - 100.0%)
	6--21	769	74	3	686	6	0.961	0.991
							(89.2% - 98.7%)	(98.1% - 99.6%)
	22-59	2395	416	8	1933	38	0.981	0.981
							(96.3% - 99.0%)	(97.4% - 98.6%)
	≥60	514	79	0	424	11	1	0.975
							(95.4% - 100.0%)	(95.5% - 98.6%)
By Vaccination Status	Vaccinated	2680	451	7	2175	47	0.985	0.979
							(96.9% - 99.3%)	(97.2% - 98.4%)
	Not Vaccinated	1031	119	4	902	6	0.967	0.993
							(91.9% - 98.7%)	(98.6% - 99.7%)
	Unknown	39	4	0	33	2	1	0.943
							(51.0% - 100.0%)	(81.4% - 98.4%)

## Sheet: TableS4
Supplemental Table 4: Positive Cepheid testing results by collection site
Collection Site	Overall	Laboratory Testing			CLIA Waived Testing			Near Patient Testing
		NPS	NS	Total	NPS	NS	Total	NPS	NS	Total
20	22.6% (31/137)	NA	NA	NA	21.2% (14/66)	23.9% (17/71)	22.6% (31/137)	NA	NA	NA
60	6.7% (6/89)	NA	NA	NA	6.5% (3/46)	7% (3/43)	6.7% (6/89)	NA	NA	NA
64	9.6% (23/240)	NA	NA	NA	9.9% (12/121)	9.2% (11/119)	9.6% (23/240)	NA	NA	NA
71	24.3% (56/230)	23.1% (27/117)	25.7% (29/113)	24.3% (56/230)	NA	NA	NA	NA	NA	NA
73	20.2% (45/223)	NA	NA	NA	14.7% (11/75)	10.8% (9/83)	12.7% (20/158)	42.4% (14/33)	34.4% (11/32)	38.5% (25/65)
74	30.4% (117/385)	40.5% (17/42)	55.9% (19/34)	47.4% (36/76)	NA	NA	NA	27.3% (42/154)	25.2% (39/155)	26.2% (81/309)
110	41.7% (10/24)	NA	NA	NA	30.8% (4/13)	54.5% (6/11)	41.7% (10/24)	NA	NA	NA
142	2.1% (11/527)	3.4% (9/265)	0.8% (2/262)	2.1% (11/527)	NA	NA	NA	NA	NA	NA
148	1.2% (1/84)	NA	NA	NA	0% (0/41)	2.3% (1/43)	1.2% (1/84)	NA	NA	NA
245	0% (0/16)	NA	NA	NA	0% (0/8)	0% (0/8)	0% (0/16)	NA	NA	NA
246	22.4% (11/49)	NA	NA	NA	30.4% (7/23)	15.4% (4/26)	22.4% (11/49)	NA	NA	NA
353	13.6% (6/44)	NA	NA	NA	10% (2/20)	16.7% (4/24)	13.6% (6/44)	NA	NA	NA
360	8.3% (7/84)	NA	NA	NA	14.3% (5/35)	4.1% (2/49)	8.3% (7/84)	NA	NA	NA
381	21.2% (11/52)	NA	NA	NA	NA	NA	NA	23.1% (6/26)	19.2% (5/26)	21.2% (11/52)
456	0% (0/4)	NA	NA	NA	NA	NA	NA	0% (0/2)	0% (0/2)	0% (0/4)
511	26.7% (89/333)	NA	NA	NA	14.7% (5/34)	5.6% (2/36)	10% (7/70)	28% (37/132)	34.4% (45/131)	31.2% (82/263)
512	28% (80/286)	NA	NA	NA	3.8% (1/26)	10.7% (3/28)	7.4% (4/54)	33% (38/115)	32.5% (38/117)	32.8% (76/232)
525	10% (1/10)	NA	NA	NA	NA	NA	NA	16.7% (1/6)	0% (0/4)	10% (1/10)
531	NA	NA	NA	NA	NA	NA	NA	NA	NA	NA
532	0% (0/5)	NA	NA	NA	0% (0/3)	0% (0/2)	0% (0/5)	NA	NA	NA
535	5.4% (2/37)	11.1% (2/18)	0% (0/19)	5.4% (2/37)	NA	NA	NA	NA	NA	NA
536	8.3% (1/12)	0% (0/4)	12.5% (1/8)	8.3% (1/12)	NA	NA	NA	NA	NA	NA
541	11.6% (8/69)	0% (0/2)	50% (1/2)	25% (1/4)	NA	NA	NA	7.9% (3/38)	14.8% (4/27)	10.8% (7/65)
542	15.6% (30/192)	NA	NA	NA	12.4% (12/97)	17.2% (16/93)	14.7% (28/190)	100% (1/1)	100% (1/1)	100% (2/2)
543	36.5% (19/52)	NA	NA	NA	32% (8/25)	40.7% (11/27)	36.5% (19/52)	NA	NA	NA
545	7.7% (11/142)	NA	NA	NA	10% (7/70)	5.6% (4/72)	7.7% (11/142)	NA	NA	NA
546	11.8% (10/85)	NA	NA	NA	6.8% (3/44)	17.1% (7/41)	11.8% (10/85)	NA	NA	NA
547	16.1% (10/62)	19% (4/21)	19% (4/21)	19% (8/42)	11.1% (1/9)	9.1% (1/11)	10% (2/20)	NA	NA	NA
548	7.8% (6/77)	NA	NA	NA	12.2% (5/41)	2.8% (1/36)	7.8% (6/77)	NA	NA	NA
550	0% (0/37)	0% (0/20)	0% (0/17)	0% (0/37)	NA	NA	NA	NA	NA	NA
553	15.8% (15/95)	NA	NA	NA	20% (10/50)	11.1% (5/45)	15.8% (15/95)	NA	NA	NA
554	17.6% (12/68)	NA	NA	NA	25% (9/36)	9.4% (3/32)	17.6% (12/68)	NA	NA	NA
Total	16.8% (629/3750)	12.1% (59/489)	11.8% (56/476)	11.9% (115/965)	13.5% (119/883)	12.2% (110/900)	12.8% (229/1783)	28% (142/507)	28.9% (143/495)	28.4% (285/1002)

## Sheet: TableS5
Supplemental Table 5: Summary of Discrepant Results and Investigation
Serial Number	Specimen Type	Xpert Xpress CoV-2 plus				BioFire RP 2.1	Hologic Panther Fusion
						SARS-CoV-2 Result	SARS-CoV-2
		SARS-CoV-2 Result	E Ct	N2 Ct	RdRP Ct		Result	SARS-CoV-2 Ct
1	NPS	Positive	39.6	0	0	Negative	Positive	38.1
2	NPS	Positive	36	39.7	38.2	Negative	Positive	36.3
3	NPS	Positive	37	40.4	39.9	Negative	Positive	36.8
4	NPS	Positive	39.1	42.7	41.5	Negative	Positive	38.1
5	NPS	Positive	35.4	38.6	38	Negative	Positive	38
6	NPS	Positive	36.1	40	38.4	Negative	Positive	38.1
7	NPS	Positive	0	43.3	0	Negative	Positive	36.8
8	NPS	Positive	38.4	0	0	Negative	Positive	38
9	NS	Positive	38.1	41.6	41.6	Negative	Positive	38.1
10	NS	Positive	33.7	37.3	36.4	Negative	Positive	33
11	NS	Positive	16.3	19.6	18.7	Negative	Positive	17.7
12	NS	Positive	37.5	40.8	39.2	Negative	Positive	37.7
13	NS	Positive	0	0	41.4	Negative	Positive	38.2
14	NS	Positive	36.8	42.6	40	Negative	Positive	36.4
15	NS	Positive	39.1	41.5	40.6	Negative	Positive	36.9
16	NS	Positive	37.5	40.2	39.2	Negative	Positive	34.9
17	NPS	Positive	38.1	41.2	39.7	Negative	Negative	N/A
18	NPS	Positive	39.3	42.9	42.2	Negative	Negative	N/A
19	NPS	Positive	37.5	41.9	39.7	Negative	Negative	N/A
20	NPS	Positive	0	43.1	0	Negative	Negative	N/A
21	NPS	Positive	39.3	42.7	41.7	Negative	Negative	N/A
22	NPS	Positive	37.3	41.9	39.6	Negative	Negative	N/A
23	NPS	Positive	0	0	41	Negative	Negative	N/A
24	NPS	Positive	39.3	43.2	41.8	Negative	Negative	N/A
25	NPS	Positive	36.5	40.8	39.4	Negative	Negative	N/A
26	NPS	Positive	0	42.2	0	Negative	Negative	N/A
27	NPS	Positive	39.3	42.5	0	Negative	Negative	N/A
28	NPS	Positive	22.3	25.4	25	Negative	Negative	N/A
29	NS	Positive	38.9	42.6	41.2	Negative	Negative	N/A
30	NS	Positive	0	42.5	0	Negative	Negative	N/A
31	NS	Positive	37.1	42.8	40.2	Negative	Negative	N/A
32	NS	Positive	36.5	39.9	38.4	Negative	Negative	N/A
33	NS	Positive	40.3	0	40.4	Negative	Negative	N/A
34	NS	Positive	38.2	42.9	40.6	Negative	Negative	N/A
35	NS	Positive	0	42.5	0	Negative	Negative	N/A
36	NS	Positive	0	42.6	0	Negative	Negative	N/A
37	NS	Positive	0	43	0	Negative	Negative	N/A
38	NS	Positive	0	43	0	Negative	Negative	N/A
39	NS	Positive	39	42.4	41.5	Negative	Negative	N/A
40	NS	Positive	0	42.3	0	Negative	Negative	N/A
41	NS	Positive	39.1	42.7	0	Negative	Negative	N/A
42	NPS	Positive	39.1	42.1	40.1	Negative	Negative	N/A
43	NPS	Positive	0	0	40.1	Negative	Negative	N/A
44	NPS	Positive	0	43.1	0	Negative	Negative	N/A
45	NPS	Positive	38	0	37.8	Negative	Negative	N/A
46	NPS	Positive	40.2	0	0	Negative	Negative	N/A
47	NPS	Positive	38.9	43	0	Negative	Negative	N/A
48	NPS	Positive	37	39.7	39.1	Negative	Negative	N/A
49	NS	Positive	0	0	40.9	Negative	Negative	N/A
50	NS	Positive	0	0	40.9	Negative	Negative	N/A
51	NS	Positive	38.1	41.7	0	Negative	Negative	N/A
52	NS	Positive	39	0	0	Negative	Negative	N/A
53	NS	Positive	39	0	0	Negative	Negative	N/A
54	NS	Positive	38.6	0	0	Negative	Invalid	N/A
55	NPS	Positive	37.9	40.8	39.6	Negative	Invalid	N/A
56	NPS	Negative	0	0	0	Positive	Negative	N/A
57	NPS	Negative	0	0	0	Positive	Negative	N/A
58	NPS	Negative	0	0	0	Positive	Negative	N/A
59	NPS	Negative	0	0	0	Positive	Negative	N/A
60	NPS	Negative	0	0	0	Positive	Negative	N/A
61	NPS	Negative	0	0	0	Positive	Negative	N/A
62	NS	Negative	0	0	0	Positive	Negative	N/A
63	NPS	Negative	0	0	0	Positive	Negative	N/A
64	NS	Negative	0	0	0	Positive	Negative	N/A
65	NPS	Negative	0	0	0	Positive	Positive	38.4
66	NPS	Negative	0	0	0	Positive	Invalid	N/A
